# Supplementary material for: Correlation between the intestinal microflora and peripheral blood Th1/Th2 balance in hypothyroidism during the first half of pregnancy
Source: Front Cell Infect Microbiol. 2023 Mar 27;13:1159238. doi: 10.3389/fcimb.2023.1159238 (PMC10083372; doi:10.3389/fcimb.2023.1159238)
Supplement: Supplementary Table 1 — Relative abundance of sample species. [file Table_1.xlsx]

## Sheet: Sheet1
	H1	H2	H3	H4	H5	H6	H7	H8	H9	H10	H11	H12	H13	H14	H15	H16	H17	H18	H19	H20	H21	H22	H23	H24	H25	H26	H27	H28	H29	H30	H31	H32	H33	H34	H35	H36	H37	H38	H39	H40	H41	H42	H43	H44	H45	H46	H47	H48	H49
Elusimicrobia	0.0	0.0	0.0	0.0	0.0	0.0	0.0	0.0	0.0	0.0	0.0	0.0	0.0	0.0	0.0	0.0	0.0	0.0	0.0	0.0	0.0	0.0	0.0	0.0	0.0	0.0	0.0	0.0	0.0	0.0	0.0	0.0	0.0	0.0	0.0	0.0	0.0	0.0	0.0	0.0	2.00378492708449E-4	0.0	0.0	0.0	0.0	0.0	0.0	0.0	0.0
Euryarchaeota	0.0	0.0	1.91113234591495E-5	0.0	0.0	0.0	0.0	0.0	0.0	0.0	0.0	0.0	0.0	0.0	0.0	0.0	1.87832228253724E-5	0.0	0.0	0.0	0.0	0.0	0.0	0.0	0.0	0.0	0.0	1.14554098172862E-4	0.0	0.0	0.0	0.0	0.0	0.0	0.0	0.0	0.0	0.0	0.0	0.0	0.0	0.0	0.0	0.0	0.0	0.0	0.0	0.0	0.0
Tenericutes	0.0	0.0	0.0	0.0	0.0	0.0	0.0	0.0	2.00932325992606E-5	0.0	0.0	0.0	0.0	0.0	0.0	0.0	0.0	0.00131682299126738	0.0	0.0	0.0	0.0	0.0	0.0	0.0	0.0	0.0	5.72770490864311E-5	0.0	0.0	0.0	0.0	0.0	0.0	0.0	0.0	0.0	0.0	0.0	0.0	0.0	0.0	0.0	2.14716681338973E-5	0.0	0.0	0.0	0.0	0.0
Cyanobacteria	0.0	0.0	0.0	0.0	6.31884912694568E-5	1.06022052586938E-4	0.0	3.70260663507109E-5	4.01864651985211E-5	1.84426985356497E-5	0.0	1.93881112102059E-5	7.65315884131175E-5	0.0	6.189012439915E-5	0.0	0.0	6.46860416762926E-4	0.0	3.23945272304585E-4	3.98461936923475E-5	3.76029132362255E-4	0.0	0.0	2.04419550685828E-5	0.0	0.0	2.10015846650247E-4	0.0	1.89408288506705E-5	9.68204174896402E-5	0.0	1.96220787630242E-5	2.04909634851031E-5	0.0	1.86846038863976E-4	2.04056646124964E-5	6.54807377496453E-5	0.0	2.05389418337167E-5	0.0	0.0	3.91795796031109E-5	0.0	1.33389229772476E-4	2.05111375476884E-5	0.0	0.0	0.0
Synergistetes	8.09847748623259E-5	0.0	0.0	0.0	4.42319438886198E-4	0.0	0.0	0.0	3.4158495418743E-4	0.0	0.0	5.81643336306177E-5	0.0	0.0	0.0	0.0	0.0	2.31021577415331E-5	3.98557222853271E-5	0.0	0.0	0.0	6.96691837468537E-4	0.0	0.0	0.0	2.05575199407943E-5	1.9092349695477E-5	1.60723715932312E-4	1.89408288506705E-5	1.16184500987568E-4	0.0	0.0	1.02454817425515E-4	1.9880320470766E-5	4.6711509715994E-5	2.44867975349957E-4	0.0	0.0	0.0	0.00102415674050985	0.0	3.33026426626442E-4	0.0	0.0	2.05111375476884E-4	0.0	2.062833921241E-5	0.0
Candidatus_Saccharibacteria	1.21477162293489E-4	6.27851492193713E-5	4.96894409937888E-4	0.00128215733311275	2.10628304231523E-4	5.08905852417303E-4	0.00304487477024192	9.62677725118483E-4	3.21491721588169E-4	1.29098889749548E-4	6.47249190938511E-4	9.69405560510295E-5	0.0019515555045345	5.30447697856991E-5	0.00103150207331917	9.89015613820967E-4	0.0	1.38612946449198E-4	0.0012554552519878	1.33389229772476E-4	5.97692905385213E-5	1.97910069664345E-5	6.74217907227616E-5	7.85941719398654E-4	9.19887978086224E-4	5.08388408744281E-4	1.02787599703972E-4	4.20031693300495E-4	6.88815925424196E-5	1.89408288506705E-5	1.9364083497928E-5	2.23893963818735E-5	5.29796126601652E-4	2.25400598336134E-4	7.55452177889108E-4	9.3423019431988E-5	1.63245316899971E-4	1.96442213248936E-4	2.50476869424481E-4	5.34012487676635E-4	4.4528553935211E-5	5.35934401629241E-5	3.91795796031109E-5	2.14716681338973E-4	3.81112085064217E-5	7.17889814169094E-4	0.00399797387749195	1.4439837448687E-4	6.37447120863837E-4
Fusobacteria	0.0	0.0	0.0	0.0	0.0	2.12044105173876E-5	0.0	0.0	0.0	0.0	0.0	0.0	0.0	0.0	0.0	0.0	0.0	0.0	0.0	0.0	1.99230968461738E-5	0.0	0.0	0.0	0.0	0.0	0.0	0.0	0.0	0.0	0.0	0.0	0.0	0.0	0.0	0.0	1.63245316899971E-4	0.0	0.0	0.0	0.0	0.0	0.0	0.0	5.71668127596326E-5	2.05111375476884E-5	5.4271138608488E-5	0.0	0.0
Verrucomicrobia	0.0	0.0	7.64452938365982E-5	0.0	4.21256608463045E-5	0.0	0.0	0.0	4.01864651985211E-4	0.0	0.0	3.87762224204118E-5	6.31385604408219E-4	1.76815899285664E-5	0.0	0.0156979925087328	0.0	2.07919419673798E-4	1.99278611426636E-5	0.0	0.0	0.0	0.0	0.0	0.00153314663014371	0.0	0.0	0.0109399163755083	0.00723256721695406	0.0	0.0	0.0	4.7092989031258E-4	0.0	1.9880320470766E-4	0.00588565022421525	0.0	0.0	9.63372574709543E-5	0.00907821229050279	0.0	7.14579202172321E-5	0.00184144024134621	0.0	0.0	4.10222750953768E-5	0.0	0.0	0.00790048098282756
Proteobacteria	0.00419096209912536	0.0116571093717299	0.00141423793597707	0.057738439904045	0.0460433473050108	0.0314673452078032	0.00803921204582165	0.00259182464454976	0.0228460054653593	0.0198812290214304	5.49181131705404E-4	0.00703788436930474	0.0416331840967359	0.00127307447485678	0.0282218967260124	2.52514624805353E-4	0.00400082646180432	0.00353463013445456	0.00701460712221757	0.00413506612294676	0.0123323969477816	0.00164265357821406	0.0117313915857605	0.00735560839950022	0.0656800016353564	0.109345873580749	0.00240522983307294	8.78248085991943E-4	0.010676646844075	0.00484885218577165	0.00762944889818365	0.00989611320078811	0.00333575338971411	0.0156755870661038	0.00986063895349993	0.0500980941704036	0.00634616169448639	0.00318672923714941	0.0515018978439722	0.00686000657246139	0.0116442168540577	0.00634189041927935	0.00346739279487531	0.256178472505529	0.00710774038644765	0.0356688681954301	0.00644017511487391	0.0140272706644388	0.00419169773416523
Actinobacteria	0.00880709426627794	0.00606923109120589	0.0391973244147157	0.0867110596409959	0.00379130947616741	0.0179813401187447	0.163402090566458	0.484523104265403	0.188635267641858	0.0167275275718343	0.152378150436403	0.00385823413083097	0.00631385604408219	0.00244005941014216	0.200709673426444	0.0550902739783679	0.00377542778789985	0.00584484590860786	0.0173372391941173	0.0592629292274858	0.0135477058553982	0.005284198860038	0.0049217907227616	0.064507678046028	0.0327071281097324	0.0221360786307406	0.00563276046377765	0.185062145598259	0.0124675682501779	0.00414804151829684	0.00325316602765191	0.00526150814974028	0.0237819594607853	0.0255112495389533	0.0960219478737997	0.00576887144992526	0.00418316124556177	0.0215431627196333	0.278279801930599	0.0596656260269471	0.00498719804074363	0.00482340961466316	0.0309126883068545	0.0129259442166062	0.00825107664164031	0.0157525536366247	0.284362675928941	0.014439837448687	0.442736000309065
Bacteroidetes	0.243703433754454	0.417960738353355	0.0021213569039656	0.0598271155595996	0.111422372938475	0.0642281594571671	0.0329366331854217	0.00871963862559242	2.61212023790387E-4	0.0178709748810446	0.00325585956653918	0.429815037419055	0.0162246967435809	0.853561072211613	0.0210220122542446	0.00189385968604015	0.809012190311614	0.0848080210691679	0.0215818736175046	0.00849879949693205	0.245811168888092	0.427030557314756	0.437275260697591	0.0289186248035146	0.00280054784439584	0.132308083375699	0.443631280322342	0.00490673387173759	0.258948866897803	0.587601333434351	0.204310444986639	0.458131828765896	0.0119498459666817	0.0351215114134667	0.00230611717460885	0.261537742899851	0.048585887442354	0.144690603514133	0.0377449374771199	0.011892047321722	0.435311143270622	0.628686782071208	0.0463298528806786	0.0214072531294956	0.0817294866420214	0.00324075973253477	0.00334672021419009	0.676011304329888	9.46512391585698E-4
Firmicutes	0.743096047942987	0.564124565736051	0.954667940754897	0.794441227562247	0.836089053647029	0.885687022900763	0.792577189432057	0.503165728672986	0.784359427744736	0.945372726937405	0.837030499166421	0.558552095854822	0.931599892855776	0.142372162104816	0.748953025395581	0.914986742982198	0.183192772215857	0.902531996488472	0.951037245172476	0.927645870650558	0.728189189727651	0.565211367954402	0.545284969435455	0.898351537624441	0.896338845847217	0.734769530588036	0.548207384261163	0.794012639135498	0.710444745482516	0.403212364573074	0.784574571085551	0.526576213505284	0.959912093087142	0.923343305602229	0.878034233911851	0.670076606875934	0.940293025343835	0.830317581578086	0.63210728116992	0.907451528097272	0.544450628965824	0.36002286653447	0.917037240190413	0.705730788224937	0.902683029078852	0.944332772695574	0.701798183725895	0.291292778018442	0.535107883096061
Others	0.0	1.25570298438743E-4	0.0020066889632107	0.0	0.0018956547380837	0.0	0.0	0.0	0.00277286609869796	0.0	0.00613906050799255	5.23479002675559E-4	0.00156889756246891	2.82905438857062E-4	0.0	0.0110896006060351	0.0	9.47188467402855E-4	0.00171379605826907	0.0	0.0	4.35402153261558E-4	2.24739302409205E-5	8.06094071178107E-5	0.0	9.32045416031181E-4	0.0	0.00337934589609943	0.0	1.32585801954694E-4	0.0	1.11946981909368E-4	0.0	0.0	0.0128029263831733	0.00630605381165919	0.0	0.0	1.92674514941909E-5	0.00449802826158396	0.00233774908159858	0.0	0.0	0.00352135357395916	0.0	0.0	0.0	0.00406378282484477	0.00847997836543105
[truncated: 66 more columns]
