# Supplementary material for: Correlation between the intestinal microflora and peripheral blood Th1/Th2 balance in hypothyroidism during the first half of pregnancy
Source: Front Cell Infect Microbiol. 2023 Mar 27;13:1159238. doi: 10.3389/fcimb.2023.1159238 (PMC10083372; doi:10.3389/fcimb.2023.1159238)
Supplement: Supplementary Table 2 — Alpha diversity of the sample. [file Table_2.xlsx]

## Sheet: Sheet1
	sobs	ace	chao	shannon	simpson	coverage
H1	212.0	253.063497	255.0	2.959049	0.14863	0.999129
H2	247.0	272.829019	278.714286	3.164192	0.096789	0.999226
H3	232.0	297.324465	298.12	2.407053	0.241896	0.998892
H4	137.0	160.455141	160.333333	3.199586	0.066489	0.999566
H5	341.0	392.482662	406.0	3.438365	0.113505	0.998631
H6	156.0	182.199278	181.375	2.979948	0.12843	0.999385
H7	197.0	225.74176	221.391304	2.814984	0.109992	0.999369
H8	117.0	139.936006	133.5	2.215966	0.213013	0.999593
H9	261.0	392.593936	353.884615	2.936468	0.104572	0.998593
H10	179.0	202.577258	217.153846	1.943257	0.346028	0.99941
H11	196.0	242.66543	232.384615	2.596869	0.177338	0.999137
H12	244.0	300.278564	287.676471	2.424926	0.191742	0.998934
H13	265.0	305.805544	306.25	3.46924	0.082128	0.999139
H14	186.0	220.41077	221.052632	1.773199	0.323991	0.999346
H15	161.0	219.087818	205.0	2.92298	0.101168	0.999319
H16	297.0	353.195725	345.487179	3.432398	0.077055	0.998695
H17	231.0	289.311016	292.875	2.135743	0.315795	0.998967
H18	270.0	304.205801	313.125	3.285506	0.10632	0.998937
H19	223.0	251.776086	250.75	2.865741	0.134934	0.999263
H20	163.0	186.505851	179.730769	2.553477	0.144452	0.999428
H21	185.0	201.302765	208.0	2.893379	0.138181	0.999522
H22	259.0	354.541331	312.103448	2.755569	0.184155	0.998892
H23	211.0	265.730898	301.461538	3.091878	0.100966	0.998899
H24	206.0	238.615138	247.625	3.070338	0.103739	0.999254
H25	185.0	220.76038	227.0	2.832366	0.134515	0.999264
H26	253.0	296.151758	291.076923	3.456954	0.073117	0.999047
H27	249.0	302.403372	296.115385	3.117389	0.122631	0.998972
H28	252.0	306.193234	305.04	3.077171	0.115031	0.999007
H29	189.0	213.561658	210.9375	3.610776	0.049578	0.99938
H30	290.0	356.278716	382.884615	2.767429	0.163191	0.998674
H31	225.0	265.772698	255.0	2.866902	0.154855	0.999225
H32	246.0	280.398809	289.0	3.273693	0.107551	0.999015
H33	221.0	252.490131	260.136364	2.26801	0.3419	0.999176
H34	196.0	237.063502	233.05	3.041303	0.107336	0.999201
H35	317.0	370.816011	374.6	3.012813	0.163214	0.998728
H36	352.0	390.211364	384.809524	3.546982	0.066504	0.998762
H37	245.0	292.306332	315.833333	2.979907	0.139169	0.998959
H38	278.0	316.018315	315.935484	3.314729	0.069013	0.99893
H39	177.0	262.99507	271.090909	2.835934	0.116182	0.999114
H40	272.0	316.24863	323.037037	3.159226	0.102541	0.998911
H41	320.0	381.922985	379.756757	3.01839	0.138046	0.998508
H42	188.0	223.391334	218.272727	1.638208	0.389897	0.999339
H43	251.0	297.327485	312.894737	2.630949	0.237648	0.99904
H44	278.0	316.709912	309.794118	3.461079	0.066357	0.998991
H45	193.0	214.108517	214.368421	2.565462	0.221388	0.999447
H46	214.0	250.917007	244.0	2.638573	0.201428	0.99918
H47	152.0	177.411232	181.545455	3.013208	0.086789	0.99953
H48	271.0	312.35805	310.2	2.343877	0.327013	0.998989
H49	180.0	214.745293	221.352941	2.677495	0.150629	0.999266
H50	219.0	256.754488	253.44	2.580543	0.147996	0.999175
H51	299.0	361.015529	366.344828	3.017936	0.172834	0.99877
H52	275.0	334.830528	341.5	3.234926	0.105101	0.998807
H53	290.0	368.810142	448.882353	3.35106	0.080635	0.99843
H54	165.0	208.663714	217.0	2.619733	0.135402	0.99921
H55	241.0	279.797661	271.1	3.277695	0.101213	0.999092
H56	164.0	182.893549	180.235294	2.846574	0.140658	0.999542
H57	204.0	233.924658	243.176471	2.535103	0.18603	0.999285
C1	304.0	368.817328	371.0	3.157035	0.093257	0.998614
C2	205.0	266.967238	306.666667	2.076297	0.237237	0.998545
C3	172.0	269.889577	233.25	1.710734	0.362458	0.99909
C4	214.0	259.698821	274.714286	3.08861	0.084507	0.998954
C5	237.0	260.708949	256.344828	3.273686	0.082358	0.999286
C6	210.0	227.209094	224.625	3.094966	0.102383	0.99948
C7	283.0	352.635493	354.1875	3.242123	0.079947	0.998573
C8	113.0	191.857742	175.0	2.767792	0.092666	0.999398
C9	201.0	227.554536	232.0	3.131069	0.084682	0.999394
C10	330.0	360.227126	366.75	3.894531	0.038956	0.99891
C11	123.0	217.463268	177.090909	2.019335	0.293942	0.99938
C12	243.0	284.238482	288.047619	3.081029	0.115878	0.999151
C13	211.0	246.144172	248.142857	2.982238	0.126084	0.99914
C14	252.0	298.662045	291.416667	3.528985	0.062669	0.999068
C15	206.0	240.152685	249.9375	2.972888	0.10656	0.999327
C16	200.0	236.332099	228.5	1.838322	0.354278	0.999309
C17	101.0	171.748058	153.5	0.470998	0.854004	0.99941
C18	99.0	142.217159	132.333333	1.425568	0.462889	0.999555
C19	290.0	353.743488	357.344828	3.389417	0.071297	0.998751
C20	266.0	289.964661	296.272727	3.232917	0.105674	0.999232
C21	94.0	110.659792	109.3	1.815973	0.353266	0.999667
C22	99.0	120.829668	116.272727	0.794866	0.746894	0.999654
C23	282.0	319.206999	322.037037	3.681227	0.051443	0.999033
C24	257.0	293.613706	289.25	3.386921	0.082341	0.99904
C25	196.0	225.494511	231.0625	2.828398	0.116573	0.999436
C26	168.0	187.988028	189.666667	2.95717	0.114827	0.999487
C27	161.0	175.531384	189.875	2.93839	0.141857	0.999558
C28	176.0	199.614482	212.909091	3.059631	0.10154	0.999392
C29	322.0	365.182824	373.107143	3.809205	0.055745	0.998789
C30	313.0	369.429386	392.444444	3.4284	0.077658	0.998609
C31	100.0	116.291085	123.1	1.131824	0.499234	0.999633
C32	94.0	103.051002	98.583333	2.240558	0.232213	0.9998
C33	267.0	309.132695	314.0	3.765184	0.039655	0.998996
C34	318.0	389.870983	398.896552	3.357255	0.112186	0.998529
C35	161.0	206.666156	206.15	1.862889	0.231084	0.999225
C36	253.0	295.96266	311.235294	3.341888	0.077655	0.999137
C37	217.0	239.172595	265.0	3.041515	0.097251	0.999365
C38	204.0	258.766582	237.78125	3.165811	0.080616	0.99902
C39	171.0	190.127849	188.647059	2.896758	0.1192	0.999515
C40	97.0	119.660638	116.0	2.21209	0.178871	0.999624
C41	220.0	252.780405	251.954545	2.506599	0.248338	0.999285
C42	130.0	151.545	151.0	2.99701	0.088094	0.999583
C43	134.0	172.349521	162.875	2.770436	0.158796	0.99957
C44	138.0	219.331655	192.076923	2.038217	0.21809	0.999303
C45	125.0	194.697959	212.0	2.869562	0.095803	0.999406
C46	151.0	175.592849	193.0	3.092921	0.105284	0.999435
C47	151.0	170.094559	167.866667	2.407822	0.188424	0.999582
C48	309.0	348.01616	343.0	3.009209	0.165391	0.998852
C49	198.0	241.545586	273.25	2.748114	0.117948	0.99915
C50	177.0	215.758244	227.214286	2.937336	0.097869	0.999248
C51	207.0	245.802366	257.214286	3.759411	0.039553	0.999201
C52	212.0	243.500345	239.045455	3.381853	0.071684	0.99915
C53	149.0	168.002508	165.235294	3.007085	0.090306	0.999503
C54	171.0	197.219107	196.588235	2.525984	0.19797	0.999423
C55	205.0	241.905179	252.833333	2.022414	0.292272	0.999227
C56	278.0	308.489737	305.774194	3.794535	0.049856	0.999079
C57	218.0	256.385784	259.0	2.973569	0.107438	0.999177
C58	174.0	188.808328	191.5	3.224839	0.097642	0.999553
P-value	0.01461	0.01101	0.01628	0.82948	0.20515	0.00602
