# Supplementary material for: Correlation between the intestinal microflora and peripheral blood Th1/Th2 balance in hypothyroidism during the first half of pregnancy
Source: Front Cell Infect Microbiol. 2023 Mar 27;13:1159238. doi: 10.3389/fcimb.2023.1159238 (PMC10083372; doi:10.3389/fcimb.2023.1159238)
Supplement: Supplementary Table 3 — The LDA score. [file Table_3.xlsx]

## Sheet: Sheet1
	Group	LDA score	P-value
Bacteria.Actinobacteria.Actinobacteria.Coriobacteriales.Coriobacteriaceae	C	3.57230364384	0.0287284913786
Bacteria.Actinobacteria.Actinobacteria.Coriobacteriales.Coriobacteriaceae.Cryptobacterium	C	2.63207395013	0.0168389137799
Bacteria.Fusobacteria.Fusobacteriia.Fusobacteriales	C	3.11230922912	0.00323991325695
Bacteria.Bacteroidetes.Bacteroidia.Bacteroidales.Bacteroidaceae.Bacteroides	C	4.56140245543	0.0259908030919
Bacteria.Actinobacteria.Actinobacteria.Coriobacteriales.Coriobacteriaceae.Eggerthella	C	2.42218919521	0.00105936324536
Bacteria.Bacteroidetes.Bacteroidia.Bacteroidales.Bacteroidaceae	C	4.56140245543	0.0259908030919
Bacteria.Actinobacteria.Actinobacteria.Coriobacteriales.Coriobacteriaceae.Enterorhabdus	H	2.85908708212	0.0409388701002
Bacteria.Fusobacteria.Fusobacteriia	C	3.13919047111	0.00323991325695
Bacteria.Proteobacteria.Betaproteobacteria.Burkholderiales.Comamonadaceae.Comamonas	H	3.9646109987	0.0409388701002
Bacteria.Firmicutes.Clostridia.Clostridiales.Clostridiaceae.Clostridium_sensu_stricto	H	2.69174702996	0.0288427734687
Bacteria.Bacteroidetes.Bacteroidia.Bacteroidales.Prevotellaceae.Prevotella	H	4.74253030018	0.000121304
Bacteria.Fusobacteria.Fusobacteriia.Fusobacteriales.Fusobacteriaceae.Fusobacterium	C	3.02495109056	0.00323991325695
Bacteria.Firmicutes.Clostridia.Clostridiales.Lachnospiraceae.Roseburia	H	3.88844776539	0.00137581351983
Bacteria.Bacteroidetes.Bacteroidia.Bacteroidales.Porphyromonadaceae.Porphyromonas	C	2.23726448422	0.0442179031271
Bacteria.Firmicutes.Clostridia.Clostridiales.Ruminococcaceae.Faecalibacterium	H	4.55643926393	0.0159112062909
Bacteria.Actinobacteria.Actinobacteria	C	4.34120948205	0.00944416568783
Bacteria.Firmicutes.Clostridia.Clostridiales.Lachnospiraceae.Fusicatenibacter	H	3.44440452329	0.0169138422374
Bacteria.Firmicutes.Clostridia.Clostridiales.Lachnospiraceae.Howardella	H	2.22946283689	0.0102760277992
Bacteria.Fusobacteria.Fusobacteriia.Fusobacteriales.Fusobacteriaceae	C	3.05906981345	0.00323991325695
Bacteria.Fusobacteria	C	3.18649237359	0.00323991325695
Bacteria.Firmicutes.Clostridia.Clostridiales.Clostridiales.Anaerococcus	C	2.32371524199	0.0104986684646
Bacteria.Firmicutes.Clostridia.Clostridiales.Lachnospiraceae.Lachnospira	H	3.16303955313	1.28020517424E-5
Bacteria.Bacteroidetes.Bacteroidia.Bacteroidales.Prevotellaceae	H	4.75739474351	9.22333359818E-4
Bacteria.Actinobacteria.Actinobacteria.Coriobacteriales	C	3.57230364384	0.0287284913786
Bacteria.Proteobacteria.Betaproteobacteria.Burkholderiales.Comamonadaceae	H	3.96713125196	0.0409388701002
Bacteria.Firmicutes.Bacilli.Lactobacillales.Streptococcaceae.Lactococcus	C	2.13643059597	5.99235421368E-4
Bacteria.Firmicutes.Clostridia.Clostridiales.Clostridiaceae	H	2.69174702996	0.0288427734687
Bacteria.Actinobacteria	C	4.34120948205	0.00944416568783
