# Supplementary material for: Correlation between the intestinal microflora and peripheral blood Th1/Th2 balance in hypothyroidism during the first half of pregnancy
Source: Front Cell Infect Microbiol. 2023 Mar 27;13:1159238. doi: 10.3389/fcimb.2023.1159238 (PMC10083372; doi:10.3389/fcimb.2023.1159238)
Supplement: Supplementary Table 4 — The areas under the curve. [file Table_4.xlsx]

## Sheet: Sheet1
	Area	Std. Error	95% confidence interval	P-value
Prevotella	0.7055	0.0489	0.6097 to 0.8014	0.0001
Faecalibacterium	0.6349	0.05171	0.5336 to 0.7363	0.0126
Comamonas	0.5439	0.0539	0.4382 to 0.6495	0.4173
Roseburia	0.6528	0.05093	0.5529 to 0.7526	0.0047
Fusicatenibacter	0.6329	0.05152	0.5320 to 0.7339	0.014
Lachnospira	0.7361	0.04778	0.6424 to 0.8297	<0.001
Enterorhabdus	0.5351	0.05397	0.4293 to 0.6409	0.5164
Clostridium_sensu_stricto	0.6086	0.05263	0.5054 to 0.7117	0.0446
Howardella	0.5821	0.05338	0.4775 to 0.6868	0.1288
Bacteroides	0.624	0.05399	0.5182 to 0.7298	0.0218
Fusobacterium	0.621	0.05231	0.5185 to 0.7235	0.0253
Cryptobacterium	0.5605	0.05363	0.4554 to 0.6656	0.2632
Eggerthella	0.6898	0.04914	0.5935 to 0.7861	0.0004
Anaerococcus	0.5768	0.05339	0.4722 to 0.6815	0.1554
Porphyromonas	0.5628	0.05358	0.4577 to 0.6678	0.2458
Lactococcus	0.6396	0.05223	0.5372 to 0.7420	0.0098
