# Supplementary material for: Correlation between the intestinal microflora and peripheral blood Th1/Th2 balance in hypothyroidism during the first half of pregnancy
Source: Front Cell Infect Microbiol. 2023 Mar 27;13:1159238. doi: 10.3389/fcimb.2023.1159238 (PMC10083372; doi:10.3389/fcimb.2023.1159238)
Supplement: Supplementary Table 5 — The relative abundance and p value of functional pathways. [file Table_5.xlsx]

## Sheet: Sheet1
	H(%)	C(%)	p value	FDR
Xenobiotics biodegradation and metabolism	0.92796	0.98828	0.44513	0.627229
Transport and catabolism	0.189356	0.189483	0.962077	0.962077
Digestive system	0.0279	0.027186	0.769005	0.794639
Immune system	0.085542	0.082591	0.213268	0.3889
Metabolism of other amino acids	6.876015	6.902802	0.42538	0.627229
Cell growth and death	1.631058	1.561543	0.001389	0.029822
Glycan biosynthesis and metabolism	3.773082	4.139798	0.143525	0.317805
Metabolism of cofactors and vitamins	12.809933	12.759448	0.562614	0.697641
Nucleotide metabolism	2.186107	2.13792	0.085413	0.218648
Membrane transport	1.982173	2.081597	0.44513	0.627229
Infectious diseases: Parasitic	0.011045	0.018738	0.001924	0.029822
Environmental adaptation	0.236236	0.217805	0.004146	0.037626
Folding, sorting and degradation	3.445394	3.378355	0.074808	0.218648
Energy metabolism	5.472007	5.494459	0.73926	0.790243
Signal transduction	0.370133	0.37024	0.320755	0.523337
Immune diseases	0.0	0.0	0.251032	0.432333
Endocrine system	0.11951	0.122187	0.705739	0.781354
Biosynthesis of other secondary metabolites	2.156839	2.169753	0.648463	0.744532
Infectious diseases: Bacterial	0.248666	0.278026	0.486157	0.655255
Excretory system	1.0E-6	1.0E-6	0.178416	0.345681
Neurodegenerative diseases	1.32E-4	8.6E-5	0.56133	0.697641
Cell motility	1.968132	1.581531	0.013313	0.069869
Amino acid metabolism	13.512655	13.449346	0.616618	0.735198
Lipid metabolism	5.719964	5.983984	0.013523	0.069869
Carbohydrate metabolism	14.685546	15.098142	0.004855	0.037626
Cardiovascular diseases	9.7E-5	5.56E-4	0.079503	0.218648
Replication and repair	6.533851	6.351319	0.040899	0.158484
Metabolism of terpenoids and polyketides	9.959221	9.785677	0.091691	0.218648
Transcription	1.376868	1.26873	0.03105	0.137507
Cellular community	0.0	1.0E-6	0.162789	0.336431
Translation	3.694576	3.560416	0.060555	0.208578
