# Supplementary material for: Correlation between the intestinal microflora and peripheral blood Th1/Th2 balance in hypothyroidism during the first half of pregnancy
Source: Front Cell Infect Microbiol. 2023 Mar 27;13:1159238. doi: 10.3389/fcimb.2023.1159238 (PMC10083372; doi:10.3389/fcimb.2023.1159238)
Supplement: Supplementary Table 6 — Correlations among the 16 different genera, Th1 cell, Th2 cell, cytokines, and clinical indicators. [file Table_6.xlsx]

## Sheet: Sheet1
category1	category2	Correlation	p-value	q value
Th1/Th2	Anaerococcus	-0.152359	0.0431295	0.172518
FT4	Anaerococcus	0.175723	0.0202085	0.172518
TSH	Anaerococcus	-0.153366	0.0417829	0.172518
IL-6	Anaerococcus	0.00232657	0.975393	0.975393
CRP	Anaerococcus	-0.0162736	0.82906	0.904429
IL-10	Anaerococcus	0.0711104	0.345692	0.592615
IL-4	Anaerococcus	0.0209536	0.781312	0.904429
TNF-α	Anaerococcus	-0.108801	0.149593	0.341101
IFN-γ	Anaerococcus	0.0405396	0.59087	0.886305
IL-2	Anaerococcus	-0.0179823	0.811905	0.904429
Th1	Anaerococcus	-0.103469	0.170551	0.341101
Th2	Anaerococcus	0.121612	0.107724	0.323173
Th1/Th2	Bacteroides	-0.220951	0.000465184	0.0055822
FT4	Bacteroides	0.080473	0.204342	0.306513
TSH	Bacteroides	-0.1613	0.0106206	0.0325216
IL-6	Bacteroides	0.0682965	0.279904	0.373205
CRP	Bacteroides	-0.0606107	0.337241	0.404689
IL-10	Bacteroides	0.142977	0.0236604	0.0510084
IL-4	Bacteroides	0.0397524	0.529666	0.577818
TNF-α	Bacteroides	-0.131998	0.0369551	0.0633516
IFN-γ	Bacteroides	-0.161002	0.0108405	0.0325216
IL-2	Bacteroides	0.0235746	0.709664	0.709664
Th1	Bacteroides	-0.141317	0.0255042	0.0510084
Th2	Bacteroides	0.190995	0.00257177	0.0154306
Th1/Th2	Clostridium_sensu_stricto	-0.0271996	0.671671	0.895561
FT4	Clostridium_sensu_stricto	-0.160034	0.0130244	0.156292
TSH	Clostridium_sensu_stricto	0.0752321	0.241089	0.706242
IL-6	Clostridium_sensu_stricto	-0.0409302	0.524103	0.895561
CRP	Clostridium_sensu_stricto	0.0304798	0.634981	0.895561
IL-10	Clostridium_sensu_stricto	-0.0673716	0.294268	0.706242
IL-4	Clostridium_sensu_stricto	-0.00607369	0.924738	0.96522
TNF-α	Clostridium_sensu_stricto	0.103292	0.108274	0.649643
IFN-γ	Clostridium_sensu_stricto	0.00700167	0.913205	0.96522
IL-2	Clostridium_sensu_stricto	-0.00280668	0.96522	0.96522
Th1	Clostridium_sensu_stricto	-0.0701025	0.275703	0.706242
Th2	Clostridium_sensu_stricto	-0.0449311	0.48538	0.895561
Th1/Th2	Comamonas	-0.118604	0.119701	0.239402
FT4	Comamonas	-0.146434	0.0557759	0.20775
TSH	Comamonas	0.131154	0.0853329	0.20775
IL-6	Comamonas	0.00313899	0.967192	0.967192
CRP	Comamonas	0.0449577	0.555514	0.740686
IL-10	Comamonas	-0.0162144	0.831711	0.967192
IL-4	Comamonas	0.161769	0.0341534	0.20775
TNF-α	Comamonas	0.153452	0.0445762	0.20775
IFN-γ	Comamonas	0.00993784	0.896373	0.967192
IL-2	Comamonas	0.0765285	0.31686	0.475289
Th1	Comamonas	-0.130921	0.0865625	0.20775
Th2	Comamonas	0.0807653	0.291066	0.475289
Th1/Th2	Cryptobacterium	-0.0861148	0.258849	0.491843
FT4	Cryptobacterium	0.139126	0.0693334	0.414254
TSH	Cryptobacterium	-0.128984	0.0908224	0.414254
IL-6	Cryptobacterium	-0.0560275	0.463132	0.598451
CRP	Cryptobacterium	-0.113161	0.138085	0.414254
IL-10	Cryptobacterium	0.115207	0.131291	0.414254
IL-4	Cryptobacterium	0.0011929	0.987545	0.987545
TNF-α	Cryptobacterium	-0.0373917	0.624731	0.681525
IFN-γ	Cryptobacterium	-0.0969331	0.204211	0.490106
IL-2	Cryptobacterium	-0.0517556	0.498709	0.598451
Th1	Cryptobacterium	-0.0811418	0.288439	0.491843
Th2	Cryptobacterium	0.0748869	0.327895	0.491843
Th1/Th2	Eggerthella	-0.0301235	0.648389	0.778067
FT4	Eggerthella	0.20092	0.0024589	0.0147534
TSH	Eggerthella	-0.183832	0.00539255	0.0215702
IL-6	Eggerthella	0.14757	0.0256743	0.0616183
CRP	Eggerthella	-0.00777797	0.906321	0.906321
IL-10	Eggerthella	0.166181	0.0119689	0.0359067
IL-4	Eggerthella	0.0673449	0.308913	0.479313
TNF-α	Eggerthella	-0.204547	0.00200564	0.0147534
IFN-γ	Eggerthella	-0.0658239	0.319542	0.479313
IL-2	Eggerthella	-0.118445	0.0738524	0.147705
Th1	Eggerthella	-0.0116875	0.859875	0.906321
Th2	Eggerthella	0.0399906	0.546372	0.728495
Th1/Th2	Enterorhabdus	-0.0314461	0.680319	0.816383
FT4	Enterorhabdus	-0.10939	0.153562	0.368548
TSH	Enterorhabdus	0.182867	0.0165811	0.198973
IL-6	Enterorhabdus	-0.126531	0.0977592	0.342558
CRP	Enterorhabdus	-0.0477771	0.531525	0.7087
IL-10	Enterorhabdus	-0.0915246	0.230921	0.461841
IL-4	Enterorhabdus	0.0151709	0.842735	0.919347
TNF-α	Enterorhabdus	0.13192	0.0846046	0.342558
IFN-γ	Enterorhabdus	-0.0699551	0.359853	0.616891
IL-2	Enterorhabdus	0.120932	0.114186	0.342558
Th1	Enterorhabdus	-0.00291837	0.969565	0.969565
Th2	Enterorhabdus	0.0596216	0.436341	0.654511
Th1/Th2	Faecalibacterium	-0.020293	0.747846	0.815832
FT4	Faecalibacterium	-0.149285	0.0185324	0.222389
TSH	Faecalibacterium	0.113222	0.0728882	0.437329
IL-6	Faecalibacterium	-0.079444	0.208755	0.501013
CRP	Faecalibacterium	-0.0506832	0.422258	0.701989
IL-10	Faecalibacterium	0.00168016	0.978787	0.978787
IL-4	Faecalibacterium	0.0261429	0.679336	0.815204
TNF-α	Faecalibacterium	0.0400705	0.526492	0.701989
IFN-γ	Faecalibacterium	-0.0939362	0.137117	0.501013
IL-2	Faecalibacterium	0.0595442	0.346994	0.693988
Th1	Faecalibacterium	-0.081817	0.195905	0.501013
Th2	Faecalibacterium	-0.0404322	0.523312	0.701989
Th1/Th2	Fusicatenibacter	-0.069034	0.274571	0.823712
FT4	Fusicatenibacter	-0.163395	0.0100263	0.120316
TSH	Fusicatenibacter	0.125706	0.0466567	0.27994
IL-6	Fusicatenibacter	0.0240098	0.704293	0.971073
CRP	Fusicatenibacter	0.0215465	0.733225	0.971073
IL-10	Fusicatenibacter	0.0425044	0.50156	0.971073
IL-4	Fusicatenibacter	0.0260158	0.681096	0.971073
TNF-α	Fusicatenibacter	-0.00229639	0.971073	0.971073
IFN-γ	Fusicatenibacter	-0.00489259	0.938341	0.971073
IL-2	Fusicatenibacter	0.0450472	0.477211	0.971073
Th1	Fusicatenibacter	-0.0952163	0.132663	0.530653
Th2	Fusicatenibacter	0.00383261	0.951803	0.971073
Th1/Th2	Fusobacterium	-0.0778202	0.287759	0.45876
FT4	Fusobacterium	0.123734	0.0923934	0.27718
TSH	Fusobacterium	-0.203398	0.00546466	0.0537612
IL-6	Fusobacterium	0.0836579	0.253717	0.45876
CRP	Fusobacterium	-0.0353483	0.629366	0.755239
IL-10	Fusobacterium	0.181137	0.0134403	0.0537612
IL-4	Fusobacterium	0.0751048	0.30584	0.45876
TNF-α	Fusobacterium	-0.18927	0.00989091	0.0537612
IFN-γ	Fusobacterium	-0.0437311	0.550665	0.73422
IL-2	Fusobacterium	-0.0112556	0.878174	0.878174
Th1	Fusobacterium	-0.105035	0.152246	0.36539
Th2	Fusobacterium	0.0203668	0.781612	0.852668
Th1/Th2	Howardella	0.157356	0.0348334	0.139334
FT4	Howardella	-0.172016	0.0216262	0.139334
TSH	Howardella	0.162614	0.0292103	0.139334
IL-6	Howardella	-0.0435608	0.559583	0.613502
CRP	Howardella	0.130583	0.0800623	0.19215
IL-10	Howardella	-0.0574501	0.441493	0.588658
IL-4	Howardella	-0.0791437	0.289439	0.434159
TNF-α	Howardella	0.0977305	0.190983	0.327399
IFN-γ	Howardella	0.043242	0.562377	0.613502
IL-2	Howardella	0.0250723	0.737466	0.737466
Th1	Howardella	0.0998877	0.181347	0.327399
Th2	Howardella	-0.140914	0.0597015	0.179105
Th1/Th2	Lachnospira	0.0543038	0.399263	0.5674
FT4	Lachnospira	-0.194934	0.00258809	0.0203612
TSH	Lachnospira	0.188748	0.00339354	0.0203612
IL-6	Lachnospira	-0.0513971	0.42555	0.5674
CRP	Lachnospira	-0.0236434	0.713754	0.778641
IL-10	Lachnospira	-0.0712815	0.269004	0.461149
IL-4	Lachnospira	-0.0293228	0.649612	0.778641
TNF-α	Lachnospira	0.141023	0.0289533	0.0694879
IFN-γ	Lachnospira	0.14131	0.028434	0.0694879
IL-2	Lachnospira	0.156528	0.0154209	0.0616837
Th1	Lachnospira	0.00219596	0.972867	0.972867
Th2	Lachnospira	-0.0983343	0.128268	0.256536
Th1/Th2	Lactococcus	0.0558117	0.443997	0.620362
FT4	Lactococcus	-0.260536	0.000374044	0.00224427
TSH	Lactococcus	0.286585	8.49e-05	0.00101836
IL-6	Lactococcus	-0.0533014	0.465318	0.620362
CRP	Lactococcus	-0.0389483	0.59341	0.620362
IL-10	Lactococcus	-0.146252	0.0450902	0.112371
IL-4	Lactococcus	0.0404148	0.580107	0.620362
TNF-α	Lactococcus	0.186167	0.0108497	0.0433988
IFN-γ	Lactococcus	0.0570452	0.434468	0.620362
IL-2	Lactococcus	0.14539	0.0468211	0.112371
Th1	Lactococcus	0.0361964	0.620362	0.620362
Th2	Lactococcus	-0.0668493	0.360954	0.620362
Th1/Th2	Porphyromonas	-0.0678917	0.368726	0.737452
FT4	Porphyromonas	0.0971134	0.200491	0.481179
TSH	Porphyromonas	-0.198997	0.00842717	0.050563
IL-6	Porphyromonas	-0.0335201	0.657593	0.855864
CRP	Porphyromonas	-0.0087649	0.907665	0.907665
IL-10	Porphyromonas	0.0535571	0.478725	0.820671
IL-4	Porphyromonas	-0.0206902	0.784542	0.855864
TNF-α	Porphyromonas	-0.148023	0.050546	0.202184
IFN-γ	Porphyromonas	-0.206712	0.00625786	0.050563
IL-2	Porphyromonas	0.0229127	0.762329	0.855864
Th1	Porphyromonas	-0.022578	0.765503	0.855864
Th2	Porphyromonas	0.113369	0.134768	0.404303
Th1/Th2	Prevotella	0.126662	0.0498185	0.0772898
FT4	Prevotella	-0.231953	0.000348061	0.00209417
TSH	Prevotella	0.230924	0.000349028	0.00209417
IL-6	Prevotella	-0.125885	0.0515265	0.0772898
CRP	Prevotella	0.0528562	0.413286	0.450857
IL-10	Prevotella	-0.223464	0.000545934	0.00218374
IL-4	Prevotella	-0.102725	0.112332	0.149776
TNF-α	Prevotella	0.148332	0.0219088	0.0617744
IFN-γ	Prevotella	0.0252653	0.695898	0.695898
IL-2	Prevotella	0.139808	0.0308872	0.0617744
Th1	Prevotella	0.140151	0.0303379	0.0617744
Th2	Prevotella	-0.0664013	0.305531	0.366637
Th1/Th2	Roseburia	-0.0103856	0.869437	0.965098
FT4	Roseburia	-0.181499	0.00423352	0.0508022
TSH	Roseburia	0.0823278	0.192608	0.396811
IL-6	Roseburia	-0.0717235	0.256895	0.440392
CRP	Roseburia	-0.0893949	0.157327	0.396811
IL-10	Roseburia	-0.0636037	0.314589	0.446283
IL-4	Roseburia	-0.00918204	0.884673	0.965098
TNF-α	Roseburia	0.102113	0.106853	0.396811
IFN-γ	Roseburia	0.000305787	0.996142	0.996142
IL-2	Roseburia	0.0827398	0.191708	0.396811
Th1	Roseburia	-0.081439	0.198406	0.396811
Th2	Roseburia	-0.0611684	0.334712	0.446283
