# Supplementary material for: Correlation between the intestinal microflora and peripheral blood Th1/Th2 balance in hypothyroidism during the first half of pregnancy
Source: Front Cell Infect Microbiol. 2023 Mar 27;13:1159238. doi: 10.3389/fcimb.2023.1159238 (PMC10083372; doi:10.3389/fcimb.2023.1159238)
Supplement: Supplementary Table 7 — Correlations among TPOAb, Th1 cell, Th2 cell, cytokines, and clinical indicators. [file Table_7.xlsx]

## Sheet: genus-Correlation
category1	category2	Correlation	p-value	AdjPvalue
Th1/Th2	TPOAb	0.0539014	0.393504	0.590256
FT4	TPOAb	-0.181304	0.00426631	0.0255979
TSH	TPOAb	0.218371	0.000546952	0.00656342
IL-6	TPOAb	-0.0146778	0.816485	0.890711
CRP	TPOAb	0.097166	0.124199	0.298077
IL-10	TPOAb	-0.121522	0.0546292	0.163888
IL-4	TPOAb	-0.0332008	0.599873	0.719847
TNF-α	TPOAb	0.137446	0.0299363	0.119745
IFN-γ	TPOAb	0.0845307	0.181293	0.362586
IL-2	TPOAb	0.00781253	0.901869	0.901869
Th1	TPOAb	0.0751455	0.235237	0.403263
Th2	TPOAb	-0.0340258	0.591457	0.719847
